# Supplementary material for: New Genetically Determined Markers of the Functional State of the Cardiovascular System
Source: Genes (Basel). 2023 Jan 10;14(1):185. doi: 10.3390/genes14010185 (PMC9858790; doi:10.3390/genes14010185)
Supplement: Supplementary file 1 [file genes-14-00185-s001.zip]

Archive with 1 entries (1 files):
- genes-2080711-supplementary.pdf
